# Supplementary material for: Coordination of the AMPK, Akt, mTOR, and p53 Pathways under Glucose Starvation
Source: Int J Mol Sci. 2022 Nov 29;23(23):14945. doi: 10.3390/ijms232314945 (PMC9741397; doi:10.3390/ijms232314945)
Supplement: Supplementary file 1 [file ijms-23-14945-s001.zip]

Archive with 3 entries (3 files):
- code for plotting fig3.m
- ODE-parameter values.m
- ZhouY-SI.pdf
