# Supplementary material for: Coordination of the AMPK, Akt, mTOR, and p53 Pathways under Glucose Starvation
Source: Int J Mol Sci. 2022 Nov 29;23(23):14945. doi: 10.3390/ijms232314945 (PMC9741397; doi:10.3390/ijms232314945)
Supplement: Supplementary file 1 [file ijms-23-14945-s001.zip › code for plotting fig3.m]

%% to plot Figure 3
%Initial value
z0=[9.5322;0.3883;0.6764;0.8324;0.1308;9.4967;0.0242;0.1000;0.0020;0.6006;0.0214;0.2175;0.4980;0.2845;0.0016;0.0165;0.1000;0.1003;0.1000;0.8858;1.0000;0.0000;1.0000;0.9738];
%Time length
endtime=4e3;
% Time point to change glucose concentration
intertime=1440;
%Time course
ts1=0:intertime;
ts2=intertime+1:endtime;
ts=0:endtime;
% Diffrent glucose concentration array
Cg1=[0.2,5,0.2,0.08];
%% Calculation
[t1,z1]=ode45(@(t,z)glucose_starvation_deterministic(t,z,Cg1(1)),ts1,z0);
[t2,z2]=ode45(@(t,z)glucose_starvation_deterministic(t,z,Cg1(2)),ts2,z1(end,:));
[t3,z3]=ode45(@(t,z)glucose_starvation_deterministic(t,z,Cg1(3)),ts,z0);
[t4,z4]=ode45(@(t,z)glucose_starvation_deterministic(t,z,Cg1(4)),ts,z0);
%% Plot
%Set the size of figure
figure(1)
set(gcf,'units','centimeters','position',[10,2,28,20])
annotation('textarrow',[0.203463234937716 0.203463234937716],...
    [0.886556843267109 0.851838093267109],'String','\it{t} \rm= 1440',...
    'FontSize',15);
annotation("textbox",[0.08,0.86,0.22,0.14],'String','A','Fontsize',15,'EdgeColor','none');
annotation("textbox",[0.38,0.86,0.22,0.14],'String','B','Fontsize',15,'EdgeColor','none');
annotation("textbox",[0.68,0.86,0.25,0.14],'String','C','Fontsize',15,'EdgeColor','none');
%
subplot(5,3,1)
p1=plot(t1,z1(:,9),'k-');
hold on 
p2=plot(t2,z2(:,9),'k-');
hold off
%Set the position and size of the axes
set(gca,'position',[0.11,0.8,0.26,0.16]);
p1.LineWidth=2;
p2.LineWidth=2;
axis([0 endtime -0.1 1.1])
ylabel('[AMPK_p]')
yticks([0,0.25,0.5,0.75,1])
yticklabels({'0.0','','0.5','','1.0'})
xticks([0,1000,2000,3000,4000])
set(gca,'xticklabel',[])
set(gca,'FontSize',15);
%
subplot(5,3,4)
p3=plot(t1,z1(:,11),'k-');
hold on 
p4=plot(t2,z2(:,11),'k-');
hold off
set(gca,'position',[0.11,0.625,0.26,0.16]);
p3.LineWidth=2;
p4.LineWidth=2;
axis([0 endtime -0.1 4.3])
ylabel('[p53_p]')
yticks([0,1,2,3,4])
yticklabels({'0.0','','2.0','','4.0'})
xticks([0,1000,2000,3000,4000])
set(gca,'xticklabel',[])
set(gca,'FontSize',15);
%
subplot(5,3,7)
p5=plot(t1,z1(:,17),'k-');
hold on 
p6=plot(t2,z2(:,17),'k-');
hold off
set(gca,'position',[0.11,0.45,0.26,0.16]);
p5.LineWidth=2;
p6.LineWidth=2;
axis([0 endtime 0 4.3])
ylabel('[p21]')
yticks([0,1,2,3,4])
yticklabels({'0.0','','2.0','','4.0'})
xticks([0,1000,2000,3000,4000])
set(gca,'xticklabel',[])
set(gca,'FontSize',15);
%
subplot(5,3,10)
p7=plot(t1,z1(:,24),'k-');
hold on 
p8=plot(t2,z2(:,24),'k-');
hold off
p7.LineWidth=2;
p8.LineWidth=2;
set(gca,'position',[0.11,0.275,0.26,0.16]);
axis([0 endtime -0.1 1.1])
ylabel('[mTOR*]')
yticks([0,0.25,0.5,0.75,1])
yticklabels({'0.0','','0.5','','1.0'})
xticks([0,1000,2000,3000,4000])
set(gca,'xticklabel',[])
set(gca,'FontSize',15);
%
subplot(5,3,13)
p9=plot(t1,z1(:,19),'k-');
hold on 
p10=plot(t2,z2(:,19),'k-');
hold off
p9.LineWidth=2;
p10.LineWidth=2;
set(gca,'position',[0.11,0.1,0.26,0.16]);
axis([0 endtime -0.1 3.3])
xlabel('Time (min)');
ylabel('[PUMA]')
yticks([0,0.75,1.5,2.25,3.0])
yticklabels({'0.0','','1.5','','3.0'})
xticks([0,1000,2000,3000,4000])
xticklabels({'0','','2000','','4000'})
set(gca,'XTickLabelRotation',0)
set(gca,'FontSize',15);
%
subplot(5,3,2)
p11=plot(t3,z3(:,9),'k-');
p11.LineWidth=2;
axis([0 endtime -0.1 1.1])
set(gca,'position',[0.41,0.8,0.26,0.16]);
yticks([0,0.25,0.5,0.75,1])
yticklabels({'0.0','','0.5','','1.0'})
xticks([0,1000,2000,3000,4000])
set(gca,'xticklabel',[])
set(gca,'FontSize',15);
%
subplot(5,3,5)
p12=plot(t3,z3(:,11),'k-');
p12.LineWidth=2;
axis([0 endtime -0.1 4.3])
set(gca,'position',[0.41,0.625,0.26,0.16]);
yticks([0,1,2,3,4])
yticklabels({'0.0','','2.0','','4.0'})
xticks([0,1000,2000,3000,4000])
set(gca,'xticklabel',[])
set(gca,'FontSize',15);
%
subplot(5,3,8)
p13=plot(t3,z3(:,17),'k-');
p13.LineWidth=2;
axis([0 endtime 0 4.3])
set(gca,'position',[0.41,0.45,0.26,0.16]);
yticks([0,1,2,3,4])
yticklabels({'0.0','','2.0','','4.0'})
xticks([0,1000,2000,3000,4000])
set(gca,'xticklabel',[])
set(gca,'FontSize',15);
%
subplot(5,3,11)
p14=plot(t3,z3(:,24),'k-');
p14.LineWidth=2;
axis([0 endtime -0.1 1.1])
set(gca,'position',[0.41,0.275,0.26,0.16]);
yticks([0,0.25,0.5,0.75,1])
yticklabels({'0.0','','0.5','','1.0'})
xticks([0,1000,2000,3000,4000])
set(gca,'xticklabel',[])
set(gca,'FontSize',15);
%
subplot(5,3,14)
p15=plot(t3,z3(:,19),'k-');
p15.LineWidth=2;
axis([0 endtime -0.1 3.3])
set(gca,'position',[0.41,0.1,0.26,0.16]);
xlabel('Time (min)');
yticks([0,0.75,1.5,2.25,3.0])
yticklabels({'0.0','','1.5','','3.0'})
xticks([0,1000,2000,3000,4000])
xticklabels({'0','','2000','','4000'})
set(gca,'FontSize',15);
set(gca,'XTickLabelRotation',0)
%
subplot(5,3,3)
p16=plot(t4,z4(:,9),'k-');
p16.LineWidth=2;
axis([0 endtime -0.1 1.1])
set(gca,'position',[0.71,0.8,0.26,0.16]);
yticks([0,0.25,0.5,0.75,1])
yticklabels({'0.0','','0.5','','1.0'})
xticks([0,1000,2000,3000,4000])
set(gca,'xticklabel',[])
set(gca,'FontSize',15);
%
subplot(5,3,6)
p17=plot(t4,z4(:,11),'k-');
p17.LineWidth=2;
axis([0 endtime -0.1 4.3])
set(gca,'position',[0.71,0.625,0.26,0.16]);
yticks([0,1,2,3,4])
yticklabels({'0.0','','2.0','','4.0'})
xticks([0,1000,2000,3000,4000])
set(gca,'xticklabel',[])
set(gca,'FontSize',15);
%
subplot(5,3,9)
p18=plot(t4,z4(:,17),'k-');
p18.LineWidth=2;
axis([0 endtime -0.1 4.3])
set(gca,'position',[0.71,0.45,0.26,0.16]);
yticks([0,1,2,3,4])
yticklabels({'0.0','','2.0','','4.0'})
xticks([0,1000,2000,3000,4000])
set(gca,'xticklabel',[])
set(gca,'FontSize',15);
%
subplot(5,3,12)
p19=plot(t4,z4(:,24),'k-');
p19.LineWidth=2;
axis([0 endtime -0.1 1.1])
set(gca,'position',[0.71,0.275,0.26,0.16]);
yticks([0,0.25,0.5,0.75,1])
yticklabels({'0.0','','0.5','','1.0'})
xticks([0,1000,2000,3000,4000])
set(gca,'xticklabel',[])
set(gca,'FontSize',15);
%
subplot(5,3,15)
p20=plot(t4,z4(:,19),'k-');
p20.LineWidth=2;
axis([0 endtime -0.1 3.3])
set(gca,'position',[0.71,0.1,0.26,0.16]);
xlabel('Time (min)');
yticks([0,0.75,1.5,2.25,3.0])
yticklabels({'0.0','','1.5','','3.0'})
xticks([0,1000,2000,3000,4000])
xticklabels({'0','','2000','','4000'})
set(gca,'FontSize',15);
set(gca,'XTickLabelRotation',0)
