# Supplementary material for: Coordination of the AMPK, Akt, mTOR, and p53 Pathways under Glucose Starvation
Source: Int J Mol Sci. 2022 Nov 29;23(23):14945. doi: 10.3390/ijms232314945 (PMC9741397; doi:10.3390/ijms232314945)
Supplement: Supplementary file 1 [file ijms-23-14945-s001.zip › ODE-parameter values.m]

function dz=glucose_starvation_deterministic(~,z,Cg)
%z(1)=Glucosei;z(2)=GLUT1m;z(3)=GLUT1c;z(4)=TXNIP;z(5)=TXNIPp;z(6)=ATP;
%z(7)=AMP;z(8)=AMPK;z(9)=AMPKp;z(10)=p53;z(11)=p53p;z(12)=Mdm2c;z(13)=Mdm2cp;
%z(14)=Mdm2n;z(15)=p53killer;z(16)=p53DINP1;z(17)=p21;z(18)=PTEN;z(19)=PUMA;
%z(20)=PIP3;z(21)=Aktp;z(22)=TSC12a;z(23)=RhebGTP;z(24)=mTORa;
%%
kcata=2;
kgluin=50;
Kgluin=1.3;
kdglucose=1;
ksglutm=0.003;
kaglutm=0.01;
kdglutm=0.006;
kTglutm=0.02;
ksglut=0.001;
kdglut=0.01;
kaglut=0.001;
Kaglut=0.3;
krglut=0.005;
Krglut=0.3;
ksTXNIP=0.0201;
kdTXNIP=0.01;
kpTXNIP=1.2;
KpTXNIP=0.5;
kdpTXNIP=0.5;
KdpTXNIP=0.5;
kdTXNIPp=0.3;
AXPt=10;
kana=1;
Jana=0.05;
kamp=1;
damp=1;
ksampk=0.0005;
kampk=0.01;
Kampk=0.4;
kdampk=0.01;
Kamp=0.15;
Kadp=0.2;
kpampk=0.3;
kdpampk=2;
Kpampk=0.2;
Kdpampk=0.1; 
Kaktampk=0.5;
ksp53=0.2;
kdp53=0.05;
kdp53n=0.7;
Kdp53n=0.1;
kpp53=4.2;
Kpp53=0.28;
kdpp53=0.15;
kdpp53mtor=0.15;
Kdpp53=0.7;
kdp53p=0.01;
Kdp53p=0.5;
ksmdm2=0.01;
kmdm2=0.008;
Kmdm2=1;
kdmdm2=0.01;
kpmdm2=2;
Kpmdm2=0.3;
kdpmdm2=1;
Kdpmdm2=0.1;
kin=0.04;
kout=0.06;
kp46=2.6;
Kp46=0.32;
kdp46=2;
Kdp46=0.1;
ksdinp10=1.4*10.^-5;
kdinp11=0.0018;
Kdinp11=0.9;
kdinp12=0.0021;
Kdinp12=1.5;
kddinp1=8.4*10.^-4;
ksp21=0.001;
kp21=0.04;
Kp21=0.57;
kdp21=0.01;
kspten=3.5*10.^-4;
kpten=0.0175;
Kpten=0.6;
kdpten=0.0035;
kspuma=0.001;
kpuma=0.03;
Kpuma=1.5;
kdpuma=0.01;
kppip3=0.13;
Kppip3=0.2;
kdppip3=0.01;
kdpptenpip3=0.07;
kdppip3mtor=0.042;
Kdppip3=0.2;
kpakt=0.34;
Kpakt=0.1;
kdpakt=0.06;
Kdpakt=0.01;
Aktt=1;
PIPt=1;
katsc=8;
TSCt=1;
Katsc=0.1;
kdtsc=3;
Kdtsc=0.1;
karheb=1;
Rhebt=1;
Karheb=0.5;
kdrheb=3;
Kdrheb=0.5;
kamtor=4.2;
mTORt=1;
Kamtor=0.025;
kdamtor=0.6;
Kdamtor=0.01;
%%
dz(1)=kgluin*(Cg/(Cg+Kgluin))*z(2)-kcata*z(1)*(AXPt-z(6)-z(7))-kdglucose*z(1); 
dz(2)=(ksglutm+kaglutm*z(21))*z(3)-(kdglutm+kTglutm*z(4))*z(2);
dz(3)=ksglut-(ksglutm+kaglutm*z(21))*z(3)+(kdglutm+kTglutm*z(4))*z(2)+krglut/(1+z(11).^4/Krglut.^4)+kaglut*z(24)/(z(24)+Kaglut)-kdglut*z(3);
dz(3)=ksglut-(ksglutm+kaglutm*z(21))*z(3)+(kdglutm+kTglutm*(z(4)-z(5)))*z(2)+krglut/(1+z(11).^4/Krglut.^4)+kaglut*z(24)/(z(24)+Kaglut)-kdglut*z(3);
dz(4)=ksTXNIP-kdTXNIP*(z(4)-z(5))-kdTXNIPp*z(5);
dz(5)=kpTXNIP*z(9)*(z(4)-z(5))/(z(4)-z(5)+KpTXNIP)-kdpTXNIP*z(5)/(z(5)+KdpTXNIP)-kdTXNIPp*z(5);
dz(6)=kcata*z(1)*(AXPt-z(6)-z(7))-kana*z(6)/(1+z(9)/Jana)+kamp*(AXPt-z(6)-z(7)).^2-damp*z(7)*z(6);
dz(7)=kamp*(AXPt-z(6)-z(7)).^2-damp*z(7)*z(6);
dz(8)=ksampk+kampk*z(11)^4/(z(11)^4+Kampk^4)-kdampk*z(8);
dz(9)=kpampk*(z(8)-z(9))/(z(8)-z(9)+Kpampk)/(1+z(21)/Kaktampk)-kdampk*z(9)-kdpampk*z(9)/(z(9)+Kdpampk)/(1+z(7)/Kamp+(AXPt-z(6)-z(7))/Kadp);
dz(10)=ksp53-kdp53n*z(14)*(z(10)-z(11))/(z(10)-z(11)+Kdp53n)-kdp53p*z(14)*z(11)/(z(11)+Kdp53p)-kdp53*z(10);
dz(11)=kpp53*z(9)*(z(10)-z(11))/(z(10)-z(11)+Kpp53)-(kdpp53+kdpp53mtor*z(24))*z(11)/(z(11)+Kdpp53)-kdp53p*z(14)*z(11)/(z(11)+Kdp53p)-kdp53*z(11);
dz(12)=ksmdm2+kmdm2*z(11)^4/(z(11)^4+Kmdm2^4)-kdmdm2*z(12)-kpmdm2*z(21)*z(12)/(z(12)+Kpmdm2)+kdpmdm2*z(13)/(z(13)+Kdpmdm2);
dz(13)=kpmdm2*z(21)*z(12)/(z(12)+Kpmdm2)-kdpmdm2*z(13)/(z(13)+Kdpmdm2)-kin*z(13)+kout*z(14)-kdmdm2*z(13);
dz(14)=kin*z(13)-kout*z(14)-kdmdm2*z(14);
dz(15)=kp46*z(16)*(z(11)-z(15))/((z(11)-z(15))+Kp46)-kdp46*z(15)/(z(15)+Kdp46);
dz(16)=ksdinp10+kdinp11*(z(11)-z(15)).^4/((z(11)-z(15)).^4+Kdinp11^4)+kdinp12*z(15).^4/(z(15).^4+Kdinp12.^4)-kddinp1*z(16);
dz(17)=ksp21+kp21*(z(11)-z(15)).^4/((z(11)-z(15))^4+Kp21.^4)-kdp21*z(17);
dz(18)=kspten+kpten*z(15).^4/(z(15)^4+Kpten.^4)-kdpten*z(18);
dz(19)=kspuma+kpuma*z(15).^4/(z(15).^4+Kpuma.^4)-kdpuma*z(19);
dz(20)=kppip3*(PIPt-z(20))/((PIPt-z(20))+Kppip3)-(kdppip3mtor*z(24)+kdpptenpip3*z(18)+kdppip3 )*z(20)/(z(20)+Kdppip3);
dz(21)=kpakt*z(20)*(Aktt-z(21))/((Aktt-z(21))+Kpakt)-(kdpakt*z(9))*z(21)/(z(21)+Kdpakt);
dz(22)=katsc*z(9)*(TSCt-z(22))/(TSCt-z(22)+Katsc)-kdtsc*z(21)*z(22)/(z(22)+Kdtsc);
dz(23)=karheb*(Rhebt-z(23))/((Rhebt-z(23))+Karheb)-kdrheb*z(22)*z(23)/(z(23)+Kdrheb);
dz(24)=kamtor*z(23)*(mTORt-z(24))/((mTORt-z(24))+Kamtor)-kdamtor*z(24)/(z(24)+Kdamtor);
dz=[dz(1);dz(2);dz(3);dz(4);dz(5);dz(6);dz(7);dz(8);dz(9);dz(10);dz(11);dz(12);dz(13);dz(14);dz(15);dz(16);dz(17);dz(18);dz(19);dz(20);dz(21);dz(22);dz(23);dz(24)];
end
